# Supplementary material for: Graphene-Based Ion-Selective Field-Effect Transistor for Sodium Sensing
Source: Nanomaterials (Basel). 2022 Jul 29;12(15):2620. doi: 10.3390/nano12152620 (PMC9370261; doi:10.3390/nano12152620)
Supplement: Supplementary file 1 [file nanomaterials-12-02620-s001.zip]

Archive with 1 entries (1 files):
- nanomaterials-1820073-supplementary.pdf
